# Supplementary material for: BMP Signaling Interferes with Optic Chiasm Formation and Retinal Ganglion Cell Pathfinding in Zebrafish
Source: Int J Mol Sci. 2021 Apr 27;22(9):4560. doi: 10.3390/ijms22094560 (PMC8123821; doi:10.3390/ijms22094560)
Supplement: Supplementary file 1 [file ijms-22-04560-s001.zip]

Archive with 1 entries (1 files):
- ijms-1186269-supplement.pdf
